# Supplementary material for: Conventional androgen deprivation therapy is associated with an increased risk of cardiovascular disease in advanced prostate cancer, a nationwide population-based study
Source: PLoS One. 2022 Jun 28;17(6):e0270292. doi: 10.1371/journal.pone.0270292 (PMC9239475; doi:10.1371/journal.pone.0270292)
Supplement: S1 File — (XLSX) [file pone.0270292.s002.xlsx]

## Sheet: flowchart
各組定義：
injection組：without Orchiedectomy and without prostatectomy，包含injection+oral
Orchiedectomy組：without injection and without prostatectomy，包含Orchiectomy+oral
hormone_oral組：without injection and without Orchiedectomy and without prostatectomy
prostatectomy組：without injection and without Orchiedectomy and without oral

## Sheet: table
Table 1. Clinical characteristics of prostate cancer patients with and without CVD.
Variable	Total n=5130		Control n=2565		With prostate cancer								P-value
					With hormone treatment (injection) n=1088		With Orchiedectomy n=286		With hormone treatment (oral) n=812		With Radical prostatectomy n=379
	n	(%)	n	(%)	n	(%)	n	(%)	n	(%)	n	(%)
Age, years(mean±SD)	71.2±9.5		71.1±9.7		71.3±9.3								0.537﹢
Gender													─
female	0	(0.0)	0	(0.0)	0	(0.0)	0	(0.0)	0	(0.0)	0	(0.0)
male	5130	-100	2565	-100	1088	-100	286	-100	812	-100	379	-100
CCI													<0.001
0	3931	-76.6	2218	-86.5	736	-67.6	202	-70.6	517	-63.7	258	-68.1
1-2	1035	-20.2	317	-12.4	302	-27.8	72	-25.2	239	-29.4	105	-27.7
≧3	164	-3.2	30	-1.2	50	-4.6	12	-4.2	56	-6.9	16	-4.2
Hypertension													─
No	5130	-100	2565	-100	1088	-100	286	-100	812	-100	379	-100
Yes	0	(0.0)	0	(0.0)	0	(0.0)	0	(0.0)	0	(0.0)	0	(0.0)
Diabetes													<0.001
No	4824	-94	2458	-95.8	1006	-92.5	266	-93	739	-91	355	-93.7
Yes	306	-6	107	-4.2	82	-7.5	20	-7	73	-9	24	-6.3
Hyperlipidemia													<0.001
No	4869	-94.9	2480	-96.7	1019	-93.7	265	-92.7	758	-93.3	347	-91.6
Yes	261	-5.1	85	-3.3	69	-6.3	21	-7.3	54	-6.7	32	-8.4
CKD													─
No	5102	-99.5	2554	-99.6	1081	-99.4	283	-99	805	-99.1	379	-100
Yes	28	-0.5	11	-0.4	7	-0.6	3	-1	7	-0.9	0	(0.0)
CVD													<0.001
No	4055	-79	2229	-86.9	770	-70.8	201	-70.3	559	-68.8	296	-78.1
Yes	1075	-21	336	-13.1	318	-29.2	85	-29.7	253	-31.2	83	-21.9
﹢T test; chi-squared test for all other P-values.
Table 2-1. Adjusted hazard ratio of CVD associated with prostate cancer.
Variable	Adjusted HR	95% CI	P-value
Group
Control	1	─	─
With hormone treatment (injection)	2.94	(2.51-3.45)	<0.001
With Orchiedectomy	3.43	(2.69-4.36)	<0.001
With hormone treatment (oral)	2.87	(2.42-3.39)	<0.001
With Radical prostatectomy	1.93	(1.5-2.48)	<0.001
Age, years(mean±SD)	1.02	(1.01-1.02)	<0.001
CCI
0	1	─	─
1-2	1.39	(1.2-1.61)	<0.001
≧3	1.73	(1.3-2.32)	<0.001
Diabetes
No	1	─	─
Yes	1.31	(1.03-1.67)	0.026
Hyperlipidemia
No	1	─	─
Yes	0.99	(0.77-1.27)	0.939
CKD
No	1	─	─
Yes	1.48	(0.78-2.82)	0.2291
HR was adjusted for all variables in table.
Table 2-2. Adjusted hazard ratio of CVD associated with prostate cancer.
Variable	Adjusted HR	95% CI	P-value
Group
With Radical prostatectomy	1	─	─
Control	0.52	(0.4-0.67)	<0.001
With hormone treatment (injection)	1.53	(1.19-1.96)	0.0009
With Orchiedectomy	1.78	(1.3-2.43)	<0.001
With hormone treatment (oral)	1.49	(1.15-1.93)	0.0028
Age, years(mean±SD)	1.02	(1.01-1.02)	<0.001
CCI
0	1	─	─
1-2	1.39	(1.2-1.61)	<0.001
≧3	1.73	(1.3-2.32)	<0.001
Diabetes
No	1	─	─
Yes	1.31	(1.03-1.67)	0.026
Hyperlipidemia
No	1	─	─
Yes	0.99	(0.77-1.27)	0.939
CKD
No	1	─	─
Yes	1.48	(0.78-2.82)	0.2291
HR was adjusted for all variables in table.
Figure.
