# Supplementary material for: Conventional androgen deprivation therapy is associated with an increased risk of cardiovascular disease in advanced prostate cancer, a nationwide population-based study
Source: PLoS One. 2022 Jun 28;17(6):e0270292. doi: 10.1371/journal.pone.0270292 (PMC9239475; doi:10.1371/journal.pone.0270292)
Supplement: S2 File — (XLSX) [file pone.0270292.s003.xlsx]

## Sheet: Autoimmune disease
Table 1. Clinical characteristics of patients with and without prostate cancer.
Variable	Total n=5130		Control n=2565		With prostate cancer								P-value
					With hormone treatment (injection) n=1088		With Orchiedectomy n=286		With hormone treatment (oral) n=812		With Radical prostatectomy n=379
	n	(%)	n	(%)	n	(%)	n	(%)	n	(%)	n	(%)
Autoimmune disease													0.0779
No			2554	-99.6	1075	-98.8			804	-99	375	-98.9
Yes			11	-0.4	13	-1.2			8	-1	4	-1.1
﹢T test; chi-squared test for all other P-values.
Autoimmune disease變項定義：Systemic lupus erythematosis(icd 9 code: 710.0)、Sjogren syndrome(icd 9 code: 710.2)、Rheumatoid arthritis (icd 9 code: 714.0)任一有即算
table 2-1. Adjusted hazard ratio of CVD associated with prostate cancer.
Variable	Adjusted HR	95% CI	P-value
Group
Control	1	─	─
With hormone treatment (injection)	2.95	(2.51-3.45)	<0.001
With Orchiedectomy	3.42	(2.69-4.36)	<0.001
With hormone treatment (oral)	2.87	(2.42-3.39)	<0.001
With Radical prostatectomy	1.93	(1.5-2.48)	<0.001
Age, years(mean±SD)	1.02	(1.01-1.02)	<0.001
CCI
0	1	─	─
1-2	1.4	(1.2-1.62)	<0.001
≧3	1.75	(1.31-2.34)	<0.001
Diabetes
No	1	─	─
Yes	1.31	(1.03-1.66)	0.0264
Hyperlipidemia
No	1	─	─
Yes	0.99	(0.77-1.28)	0.9452
CKD
No	1	─	─
Yes	1.47	(0.78-2.81)	0.2367
Autoimmune disease
No	1	─	─
Yes	0.78	(0.4-1.5)	0.4498
HR was adjusted for all variables in table.
table 2-2. Adjusted hazard ratio of CVD associated with prostate cancer.
Variable	Adjusted HR	95% CI	P-value
Group
With Radical prostatectomy	1	─	─
Control	0.52	(0.4-0.67)	<0.001
With hormone treatment (injection)	1.53	(1.19-1.96)	0.0009
With Orchiedectomy	1.77	(1.3-2.42)	<0.001
With hormone treatment (oral)	1.49	(1.14-1.93)	0.0029
Age, years(mean±SD)	1.02	(1.01-1.02)	<0.001
CCI
0	1	─	─
1-2	1.4	(1.2-1.62)	<0.001
≧3	1.75	(1.31-2.34)	<0.001
Diabetes
No	1	─	─
Yes	1.31	(1.03-1.66)	0.0264
Hyperlipidemia
No	1	─	─
Yes	0.99	(0.77-1.28)	0.9452
CKD
No	1	─	─
Yes	1.47	(0.78-2.81)	0.2367
Autoimmune disease
No	1	─	─
Yes	0.78	(0.4-1.5)	0.4498
HR was adjusted for all variables in table.
